# Supplementary material for: Genome-Wide Characterization and Analysis of Metallothionein Family Genes That Function in Metal Stress Tolerance in Brassica napus L
Source: Int J Mol Sci. 2018 Jul 26;19(8):2181. doi: 10.3390/ijms19082181 (PMC6121329; doi:10.3390/ijms19082181)
Supplement: Supplementary file 1 [file ijms-19-02181-s001.zip]

Archive with 6 entries (6 files):
- Figure S2. The situations of Brassica napus B33, B34, B93 and B113 under the control and As3+ treatment.pdf
- Supplementary Table S1.xlsx
- Supplementary Table S2.xlsx
- Supplementary Table S3.xls
- Supplementary Table S4.xlsx
- Figure S1. Sequence logos of the motifs in MT proteins.pdf
