# Supplementary material for: Genome-Wide Characterization and Analysis of Metallothionein Family Genes That Function in Metal Stress Tolerance in Brassica napus L
Source: Int J Mol Sci. 2018 Jul 26;19(8):2181. doi: 10.3390/ijms19082181 (PMC6121329; doi:10.3390/ijms19082181)
Supplement: Supplementary file 1 [file ijms-19-02181-s001.zip › Supplementary Table S1.xlsx]

## Sheet: Sheet1
Table S2 B. napus ZS11 tissues and organs used in this study.
No.	Name	Stages	Sample
1	Ro_72h	Seed germination	Roots
2	Hy_72h	Seed germination	Hypocotyl
3	Co_72h	Seed germination	Cotyledon
4	Ro_s_f	Seedling stage	Roots
5	Ro_b	Bud stage
6	Ro_i	Initial bloom stage
7	Ro_f	Full-bloom stage
8	St_b	Bud stage	Stems
9	St_i	Initial bloom stage
10	St_f	Full-bloom stage
11	St_24d	24 Days after flower（DAF）
12	St_50d	50 Days after flower（DAF）
13	LeY_f	Full-bloom stage	Leaves
14	Le_b	Bud stage
15	Le_i	Initial bloom stage
16	Le_f	Full-bloom stage
17	LeO_10d	10 Days after flower（DAF）
18	LeO_24d	24 Days after flower（DAF）
19	LeO_30d	30 Days after flower（DAF）
20	Bu_b	Bud stage	Buds
21	Se_10d	10 Days after flower（DAF）	Seeds
22	Se_21d	21 Days after flower（DAF）
23	Se_30d	30 Days after flower（DAF）
24	Se_40d	40 Days after flower（DAF）
25	Se_46d	46 Days after flower（DAF）
26	SP_10d	7 Days after flower（DAF）	Silique pods
27	SP_21d	21 Days after flower（DAF）
28	SP_30d	30 Days after flower（DAF）
29	SP_40d	40 Days after flower（DAF）
30	SP_46d	46 Days after flower（DAF）
