# Supplementary material for: Genome-Wide Characterization and Analysis of Metallothionein Family Genes That Function in Metal Stress Tolerance in Brassica napus L
Source: Int J Mol Sci. 2018 Jul 26;19(8):2181. doi: 10.3390/ijms19082181 (PMC6121329; doi:10.3390/ijms19082181)
Supplement: Supplementary file 1 [file ijms-19-02181-s001.zip › Supplementary Table S2.xlsx]

## Sheet: Sheet1
Table S3 Heat map of expression levels of B. napus MT family genes at the indicated growth periods and tissues and organs
B. napus gene ID	Gene name	Ro_72h	Hy_72h	Co_72h	Ro_s_f	Ro_b	Ro_i	Ro_f	St_b	St_i	St_f	St_24d	St_50d	LeY_f	LeO_b	LeO_i
		1	2	3	4	5	6	7	8	9	10	11	12	13	14	15
BnaA03g23200D	BnaMT4A	1.27224	7.7541	2.50626	5.40145	1.76286	4.99472	1.98993	2.07983	6.47035	15.1818	11.612	7.26351	0	0	0
BnaA03g30680D	BnaMT2A	0	0	0	0	0	0	0	0	0	0	0	0	0	0	0
BnaA03g54880D	BnaMT2B	2531.89	2250.14	4410.5	1257.78	1258.99	1346.47	1033.5	9158.74	10630.1	11476.2	2609.43	3892.39	6497.64	2963.54	4479.7
BnaA05g24200D	BnaMT3A	590.375	424.166	929.862	287.071	356.486	748.505	527.463	1313.66	1338.92	956.432	444.326	677.694	1971.78	1284.85	2621.07
BnaA05g29010D	BnaMT2C	679.138	1873.59	4094.69	968.442	1286.02	1667.29	1946.66	541.654	466.933	499.538	407.922	779.078	1238.79	653.901	1049.01
BnaA10g04950D	BnaMT1	851.456	173.13	33.7937	325.697	394.237	115.645	444.334	970.828	187.932	1283.36	641.927	1179.62	970.033	873.16	368.495
BnaA10g27170D	BnaMT2D	773.212	757.961	764.64	426.679	344.241	566.924	584.083	2051.2	1762.85	2206.37	65.5667	717.219	2041.31	763.449	818.106
BnaAnng00330D	BnaMT2E	269.065	367.876	1308.58	90.0344	454.632	286.814	334.36	845.503	706.875	724.723	497.46	1187.55	839.611	839.4	866.448
BnaC02g03550D	BnaMT2F	204.334	287.776	751.345	114.148	603.195	382.543	441.195	530.795	540.135	605.95	718.954	1700.08	853.97	743.585	738.798
BnaC03g00710D	BnaMT2G	72.3367	34.0171	49.6299	16.8641	19.4677	18.489	20.7107	237.876	163.95	362.332	31.08	84.9204	203.903	86.8919	132.136
BnaC03g27400D	BnaMT4B	5.0058	7.31905	0.287507	2.0179	1.77704	2.67689	3.60002	1.50165	10.5886	20.4952	7.87093	6.75904	0	0	1.33158
BnaC03g35960D	BnaMT2H	0	0	0	0	0	0	0	0	0	0	0	0	0	0	0
BnaC03g39060D	BnaMT3B	8.77195	15.6895	119.985	9.08589	18.1308	7.18144	8.3714	603.163	1502.78	1863.49	257.936	812.064	183.389	106.856	595.184
BnaC05g38240D	BnaMT3C	959.104	505.921	1533.78	212.147	202.877	503.815	237.482	1948.64	1545.61	927.498	164.693	670.849	1718.13	1582.91	3380.34
BnaC05g43490D	BnaMT2I	702.081	1187.98	3290.9	1355.7	729.437	1092.43	1200.73	401.078	258.377	225.051	150.205	245.702	273.594	154.988	165.803
BnaCnng40400D	BnaMT2J	1612.51	1111.07	675.043	510.02	466.322	826.547	568.678	5044.92	5526.83	5663.21	734.686	1970.34	3421.41	1280.9	1493.74
B. napus gene ID	Gene name	LeO_f	LeO_10d	LeO_24d	LeO_30d	Bu_b	Se_10d	Se_21d	Se_30d	Se_40d	Se_46d	SP_10d	SP_21d	SP_30d	SP_40d	SP_46d
		16	17	18	19	20	21	22	23	24	25	26	27	28	29	30
BnaA03g23200D	BnaMT4A	0	0	0	14.3283	0	0	17.2775	277.737	6300.73	5787.73	0	2.20479	8.81492	5.96549	19.6262
BnaA03g30680D	BnaMT2A	0	0	0	0	494.871	0	0	0	0	0	0	0	0	0	0
BnaA03g54880D	BnaMT2B	2861.29	2637.08	4381.79	3291.84	742.503	599.736	152.847	319.53	5641.3	2034.11	1420.63	2989.39	5441.76	2061.03	1957.33
BnaA05g24200D	BnaMT3A	1675.6	1339.4	2095.53	2529.59	36.2972	37.2071	26.5207	80.3499	31.3643	6.029	340.329	942.084	1809.51	477.124	538.207
BnaA05g29010D	BnaMT2C	547.409	213.573	320.56	172.758	2299.91	393.935	201.834	127.098	48.9051	93.5938	943.593	838.227	216.869	122.988	464.19
BnaA10g04950D	BnaMT1	1939.73	1002.31	1953.49	2585.26	28.2431	0	67.882	187.945	0	172.267	101.246	187.969	1581.06	1481.76	3288.07
BnaA10g27170D	BnaMT2D	390.991	184.478	466.771	369.819	288.215	471.906	209.969	259.195	20.2897	10.2661	472.644	546.518	857.685	143.77	29.5029
BnaAnng00330D	BnaMT2E	616.462	535.624	750.411	329.914	137.022	78.4865	415.277	513.967	227.591	122.361	339.829	361.408	545.738	318.205	226.738
BnaC02g03550D	BnaMT2F	450.897	397.596	235.875	351.504	173.317	145.923	259.216	411.596	302.505	146.343	373.636	436.904	588.86	376.506	244.466
BnaC03g00710D	BnaMT2G	87.2664	67.6338	52.3365	46.373	22.3407	16.4733	1.19731	0	12.2163	1.30985	53.5598	114.664	179.507	7.54406	6.51851
BnaC03g27400D	BnaMT4B	0	0	0	10.861	0	0	6.22579	244.561	6449.42	5333.35	0	0.889395	11.1619	12.0858	22.4816
BnaC03g35960D	BnaMT2H	0	0	0	0	328.045	0	0	0	0	0	0	0	0	0	0
BnaC03g39060D	BnaMT3B	504.704	512.538	1332.54	1253.9	12.6735	42.9623	37.2531	30.841	50.5971	12.2185	261.319	633.771	1341.18	284.282	92.3966
BnaC05g38240D	BnaMT3C	2417.93	2641.14	3106.44	3326.28	106.314	71.2799	36.9175	98.3663	34.8458	5.85872	263.101	1024.71	2008.48	443.628	454.598
BnaC05g43490D	BnaMT2I	137.911	70.1368	82.0471	129.22	1983.3	690.085	173.226	167.492	173.767	113.971	545.309	255.31	37.2169	91.3288	217.44
BnaCnng40400D	BnaMT2J	842.231	508.918	1105.91	929.511	592.303	1774.52	655.625	796.472	403.722	22.5331	823.083	1479.67	2324.11	722.713	1659.84

## Sheet: Sheet2
						tracking_id	BnaA03g23200D	BnaA03g30680D	BnaA03g54880D	BnaA05g24200D	BnaA05g29010D	BnaA10g04950D	BnaA10g27170D	BnaAnng00330D	BnaC02g03550D	BnaC03g00710D	BnaC03g27400D	BnaC03g35960D	BnaC03g39060D	BnaC05g38240D	BnaC05g43490D	BnaCnng40400D
							AT2G23240	AT3G09390	AT3G09390	AT3G15353	AT3G09390	AT1G07610	AT3G09390	AT3G09390	AT3G09390	AT3G09390	AT2G23240	AT3G09390	AT3G15353	AT3G15353	AT3G09390	AT3G09390
编号	时期	样品名	取样时间					Plant EC metallothionein-like protein, family 15	metallothionein 2A (MT2A)	metallothionein 2A (MT2A)	metallothionein 3 (MT3)	metallothionein 2A (MT2A)	metallothionein 1C (MT1C)	metallothionein 2A (MT2A)	metallothionein 2A (MT2A)	metallothionein 2A (MT2A)	metallothionein 2A (MT2A)	Plant EC metallothionein-like protein, family 15	metallothionein 2A (MT2A)	metallothionein 3 (MT3)	metallothionein 3 (MT3)	metallothionein 2A (MT2A)
Ro_72h	种子萌发	胚根	萌发后72h	Y	3	Ro_72h	1.27224	0	2531.89	590.375	679.138	851.456	773.212	269.065	204.334	72.3367	5.0058	0	8.77195	959.104	702.081	1612.51
Hy_72h	种子萌发	下胚轴	萌发后72h	Y	6	Hy_72h	7.7541	0	2250.14	424.166	1873.59	173.13	757.961	367.876	287.776	34.0171	7.31905	0	15.6895	505.921	1187.98	1111.07
Co_72h	种子萌发	子叶	萌发后72h	Y	9	Co_72h	2.50626	0	4410.5	929.862	4094.69	33.7937	764.64	1308.58	751.345	49.6299	0.287507	0	119.985	1533.78	3290.9	675.043
Ro_s_f	苗期-大田	根		Y	13	Ro_s_f	5.40145	0	1257.78	287.071	968.442	325.697	426.679	90.0344	114.148	16.8641	2.0179	0	9.08589	212.147	1355.7	510.02
Ro_b	蕾期	根		Y	14	Ro_b	1.76286	0	1258.99	356.486	1286.02	394.237	344.241	454.632	603.195	19.4677	1.77704	0	18.1308	202.877	729.437	466.322
Ro_i	初花期	根		Y	15	Ro_i	4.99472	0	1346.47	748.505	1667.29	115.645	566.924	286.814	382.543	18.489	2.67689	0	7.18144	503.815	1092.43	826.547
Ro_f	盛花期	根		Y	16	Ro_f	1.98993	0	1033.5	527.463	1946.66	444.334	584.083	334.36	441.195	20.7107	3.60002	0	8.3714	237.482	1200.73	568.678
St_b	蕾期	茎秆		Y	17	St_b	2.07983	0	9158.74	1313.66	541.654	970.828	2051.2	845.503	530.795	237.876	1.50165	0	603.163	1948.64	401.078	5044.92
St_i	初花期	茎秆		Y	18	St_i	6.47035	0	10630.1	1338.92	466.933	187.932	1762.85	706.875	540.135	163.95	10.5886	0	1502.78	1545.61	258.377	5526.83
St_f	盛花期	茎秆		Y	19	St_f	15.1818	0	11476.2	956.432	499.538	1283.36	2206.37	724.723	605.95	362.332	20.4952	0	1863.49	927.498	225.051	5663.21
St_24d	青荚期	茎秆	花后24d	Y	20	St_24d	11.612	0	2609.43	444.326	407.922	641.927	65.5667	497.46	718.954	31.08	7.87093	0	257.936	164.693	150.205	734.686
St_50d	成熟期	茎秆	花后50d	Y	21	St_50d	7.26351	0	3892.39	677.694	779.078	1179.62	717.219	1187.55	1700.08	84.9204	6.75904	0	812.064	670.849	245.702	1970.34
LeY_f	盛花期	幼叶		Y	26	LeY_f	0	0	6497.64	1971.78	1238.79	970.033	2041.31	839.611	853.97	203.903	0	0	183.389	1718.13	273.594	3421.41
LeO_b	蕾期	成熟叶片		Y	30	LeO_b	0	0	2963.54	1284.85	653.901	873.16	763.449	839.4	743.585	86.8919	0	0	106.856	1582.91	154.988	1280.9
LeO_i	初花期	成熟叶片		Y	31	LeO_i	0	0	4479.7	2621.07	1049.01	368.495	818.106	866.448	738.798	132.136	1.33158	0	595.184	3380.34	165.803	1493.74
LeO_f	盛花期	成熟叶片		Y	32	LeO_f	0	0	2861.29	1675.6	547.409	1939.73	390.991	616.462	450.897	87.2664	0	0	504.704	2417.93	137.911	842.231
LeO_10d	青荚期	成熟叶片	花后10d	Y	33	LeO_10d	0	0	2637.08	1339.4	213.573	1002.31	184.478	535.624	397.596	67.6338	0	0	512.538	2641.14	70.1368	508.918
LeO_24d	青荚期	成熟叶片	花后24d	Y	34	LeO_24d	0	0	4381.79	2095.53	320.56	1953.49	466.771	750.411	235.875	52.3365	0	0	1332.54	3106.44	82.0471	1105.91
LeO_30d	青荚期	成熟叶片	花后30d	Y	35	LeO_30d	14.3283	0	3291.84	2529.59	172.758	2585.26	369.819	329.914	351.504	46.373	10.861	0	1253.9	3326.28	129.22	929.511
Bu_b	蕾期	蕾		Y	36	Bu_b	0	494.871	742.503	36.2972	2299.91	28.2431	288.215	137.022	173.317	22.3407	0	328.045	12.6735	106.314	1983.3	592.303
Se_10d	青荚期	种子	花后10d	Y	58	Se_10d	0	0	599.736	37.2071	393.935	0	471.906	78.4865	145.923	16.4733	0	0	42.9623	71.2799	690.085	1774.52
Se_21d	青荚期	种子	花后21d	Y	61	Se_21d	17.2775	0	152.847	26.5207	201.834	67.882	209.969	415.277	259.216	1.19731	6.22579	0	37.2531	36.9175	173.226	655.625
Se_30d	青荚期	种子	花后30d	Y	64	Se_30d	277.737	0	319.53	80.3499	127.098	187.945	259.195	513.967	411.596	0	244.561	0	30.841	98.3663	167.492	796.472
Se_40d	青荚期	种子	花后40d	Y	66	Se_40d	6300.73	0	5641.3	31.3643	48.9051	0	20.2897	227.591	302.505	12.2163	6449.42	0	50.5971	34.8458	173.767	403.722
Se_46d	青荚期	种子	花后46d	Y	68	Se_46d	5787.73	0	2034.11	6.029	93.5938	172.267	10.2661	122.361	146.343	1.30985	5333.35	0	12.2185	5.85872	113.971	22.5331
SP_10d	青荚期	角果皮	花后10d	Y	101	SP_10d	0	0	1420.63	340.329	943.593	101.246	472.644	339.829	373.636	53.5598	0	0	261.319	263.101	545.309	823.083
SP_21d	青荚期	角果皮	花后21d	Y	105	SP_21d	2.20479	0	2989.39	942.084	838.227	187.969	546.518	361.408	436.904	114.664	0.889395	0	633.771	1024.71	255.31	1479.67
SP_30d	青荚期	角果皮	花后30d	Y	108	SP_30d	8.81492	0	5441.76	1809.51	216.869	1581.06	857.685	545.738	588.86	179.507	11.1619	0	1341.18	2008.48	37.2169	2324.11
SP_40d	成熟期	角果皮	花后40d	Y	110	SP_40d	5.96549	0	2061.03	477.124	122.988	1481.76	143.77	318.205	376.506	7.54406	12.0858	0	284.282	443.628	91.3288	722.713
SP_46d	成熟期	角果皮	花后46d	Y		SP_46d	19.6262	0	1957.33	538.207	464.19	3288.07	29.5029	226.738	244.466	6.51851	22.4816	0	92.3966	454.598	217.44	1659.84
