# Supplementary material for: Genome-Wide Characterization and Analysis of Metallothionein Family Genes That Function in Metal Stress Tolerance in Brassica napus L
Source: Int J Mol Sci. 2018 Jul 26;19(8):2181. doi: 10.3390/ijms19082181 (PMC6121329; doi:10.3390/ijms19082181)
Supplement: Supplementary file 1 [file ijms-19-02181-s001.zip › Supplementary Table S3.xls]

## Sheet: Sheet1
Table S4 Comparison expression analysis of BnaMTs family genes in different tissues between the control and As3+ treatments.
Gene name	Treaments	Roots				Hypocotyls				Cotyledons
		B33	B34	B93	B113	B33	B34	B93	B113	B33	B34	B93	B113
BnaMT1	CK	0.00954214	3.32273	0.00234692	0.0217884	0.000357771	0.000494736	3.33509e-05	0.000363815	0.0121951	0.00247717	0.00131595	0.797575
	As3+	0.288183	3.38143	2.95132	0.907451	0.904472	0.000292135	0.536446	0.000264045	1.35044	2.04497	0.987198	0.00245732
BnaMT2A	CK	0.0255441	0.118808	0.0839916	0.310463	0.192515	0.351797	0.265616	0.842851	1.10156	0.398616	1.58859	3.0456
	As3+	0.108795	0.44329	0.52414	0.318324	0.913268	0.205373	0.255479	0.571941	2.26964	2.86756	2.769	3.45211
BnaMT2B	CK	0.271927	0.347689	0.16381	0.160453	0.162067	0.108695	0.0353912	0.219491	3.16625	1.15711	1.04379	3.0456
	As3+	0.148057	0.364363	0.19713	0.495193	0.309666	0.105959	0.0173366	0.0903391	1.22897	0.708653	1.79318	1.51344
BnaMT2C	CK	0.140453	0.256423	0.186144	0.78825	0.342186	0.480303	0.432667	1.14863	1.77777	0.552314	4.08687	3.0456
	As3+	0.212527	1.00939	0.79668	0.629013	1.87116	0.541037	0.544986	0.667064	3.17476	5.17684	3.17741	6.58499
BnaMT2D	CK	0.826103	0.679984	0.37579	0.353375	0.310477	0.671889	0.105856	1.81041	2.01134	0.602774	1.12829	0.596311
	As3+	0.375002	0.589395	0.293715	0.927206	0.294758	0.15005	0.0719028	0.798841	1.23819	1.50041	1.04794	6.90023
BnaMT2E	CK	0.743733	0.0983007	0.135554	0.0901275	0.346234	0.364337	0.167263	0.0614423	2.74338	1.48496	1.21764	3.0456
	As3+	0.533633	0.455776	0.757645	0.115523	2.03708	0.122183	0.139864	0.0766004	3.21188	1.94266	5.50411	2.54725
BnaMT2F	CK	0.763489	0.317384	0.290224	0.270844	0.334353	0.423207	0.104617	0.309546	3.2172	1.62987	2.64607	1.05973
	As3+	0.446336	0.977384	0.366236	0.334001	0.393379	0.200656	0.141749	0.184282	5.8582	2.23111	4.37978	4.56282
BnaMT2G	CK	0.878101	0.288158	0.374613	0.205961	0.280872	0.337323	0.0676633	0.359161	5.8582	1.41068	2.02966	1.15664
	As3+	0.362895	0.510056	0.298425	0.392599	0.251358	0.133175	0.0696408	0.163531	2.69915	1.41812	2.796	3.4094
BnaMT2H	CK	0.275401	0.13618	0.0980479	0.421071	0.432048	0.559075	0.105629	0.722684	4.76193	0.698594	3.74463	0.981282
	As3+	0.340025	0.448996	0.289041	0.104331	0.56734	0.258052	0.219329	0.456157	5.11729	3.30624	3.80758	6.13125
BnaMT2I	CK	0.218091	0.142622	0.158087	0.536622	0.271519	0.457725	0.231779	0.943482	3.16822	0.446606	5.27062	1.09085
	As3+	0.284044	0.757853	0.524673	0.380972	0.498566	0.332772	0.590955	0.728303	3.92473	6.34036	4.29149	9.79579
BnaMT2J	CK	2.50186	0.771626	0.275327	0.415484	0.358894	0.827175	0.0996319	0.497929	5.61066	1.26959	1.10317	2.08521
	As3+	0.577772	1.93915	0.232941	1.28463	0.409298	0.492657	0.0601623	0.317988	2.43538	0.670571	6.95394	7.28213
BnaMT3A	CK	0.104588	0.0163948	0.070302	0.108122	0.153758	0.396855	0.106924	0.107359	2.35939	3.70527	2.65129	1.28107
	As3+	0.12685	0.234632	0.0276689	0.0560796	0.221572	0.108669	0.238912	0.119842	1.75702	3.7465	5.17685	3.1669
BnaMT3B	CK	0.187666	0.0109255	0.186841	0.0349164	0.190367	0.0919008	0.0241685	0.169215	5.8582	1.4594	3.42548	1.39649
	As3+	0.367619	0.107986	0.226659	0.111446	0.123864	0.0799478	0.0661908	0.0432297	3.50747	6.19504	4.05936	6.9755
BnaMT3C	CK	1.57795	2.0317	0.424385	0.527919	1.53193	1.50994	0.109735	0.97084	4.58213	3.96159	3.22299	3.86181
	As3+	2.66572	5.40264	0.834209	1.69034	0.47351	0.651105	0.122789	0.609526	3.98204	3.98206	12.0335	10.1249
BnaMT4A	CK	1.9016	6.16858	1.21434	0.0882184	0.23653	0.249092	0.138508	0.159	2.60653	1.6571	3.21332	2.08516
	As3+	4.70391	0.942542	0.907179	0.599057	0.0977342	0.228731	0.0580913	0.170618	3.96223	1.1447	2.7368	0.484132
BnaMT4B	CK	0.717808	6.82902	0.880461	0.0557458	0.0487011	0	0	0.0298451	0.428792	0.172167	0.38444	0.426134
	As3+	0.818214	0.570032	0.0815514	0.421019	0	0	0	0	1.79256	0.264041	0.624064	0
