# Supplementary material for: Genome-Wide Characterization and Analysis of Metallothionein Family Genes That Function in Metal Stress Tolerance in Brassica napus L
Source: Int J Mol Sci. 2018 Jul 26;19(8):2181. doi: 10.3390/ijms19082181 (PMC6121329; doi:10.3390/ijms19082181)
Supplement: Supplementary file 1 [file ijms-19-02181-s001.zip › Supplementary Table S4.xlsx]

## Sheet: Sheet1
Table S1 Primers used to amplify MT and reference genes via RT-qPCR analysis
B. napus code	Gene name	Primer sequences		Size (bp)
BnaA10g04950D	BnaMT1	CAGTTGCGAGAAGAACTACAAC	CACATATTTCCCCTCGGTTTTC	128
BnaA03g30680D	BnaMT2A	CTCTGAGAAAATGTCTTGCTGC	AAAGCCTCGTACTGATTCTTCA	174
BnaA03g54880D	BnaMT2B	GCACCTGCAAATAGATAACCAC	AGATGTCTCATGACCAAACCAT	155
BnaA05g29010D	BnaMT2C	TGTGATAACTTTCTACCAGCGA	CACAGCAAGACATTTTCTCGAG	83
BnaA10g27170D	BnaMT2D	CAAATGTGGATCTGACTGCAAG	CACACACAGACAGAGGAAAAAG	161
BnaAnng00330D	BnaMT2E	GAGAATCATGAGCTCCTCGTTA	TCATACTGAGAGTTCATCGACG	245
BnaC02g03550D	BnaMT2F	ATGTCTTGCTGTGGAGGAAACTG	GAAAGTCTCGCCAGAAGCCTC	177
BnaC03g00710D	BnaMT2G	ATGTCTTGCTGTGGAGGAAACTG	CGCATTTGCAGGCATCGTTC	183
BnaC03g35960D	BnaMT2H	CTCTGAGAAAATGTCTTGCTGC	CCAAAGACAAAAGTCTCAGTCG	138
BnaC05g43490D	BnaMT2I	AAGGTGGCAGAGATAATCAGAG	AAAAGCCTGCAGCCATTATTAC	94
BnaCnng40400D	BnaMT2J	CAAATGTGGATCTGACTGCAAG	GACAGAGGACAAAGAAGACTCA	155
BnaA05g24200D	BnaMT3A	AACTGGCATAGATTCTCCACTC	TGTAGCTGGTTCCCTTCTTAAC	205
BnaC03g39060D	BnaMT3B	AAAAATCATGTCGGACAAGTGC	CATGAACATGGCTTCCTTGTAG	127
BnaC05g38240D	BnaMT3C	CTGCCCCAATTAATAAAGCTCC	CACACACCATGCTAGAGAGTAA	147
BnaA03g23200D	BnaMT4A	GGGGATCAAGAACACAACATG	TGCTATAAACATGGTCTAGGCG	162
BnaC03g27400D	BnaMT4B	ATAAAACTGTGTTTGCCAGGTC	CCTTGATACTCACATCACCCAT	140
EV116054	BnACTIN7	TGGGTTTGCTGGTGACGAT	TGCCTAGGACGACCAACAATACT	63
